# Supplementary material for: Factors in Modulating the Potential Aromas of Oak Whisky Barrels: Origin, Toasting, and Charring
Source: Foods. 2023 Nov 25;12(23):4266. doi: 10.3390/foods12234266 (PMC10706723; doi:10.3390/foods12234266)
Supplement: Supplementary file 1 [file foods-12-04266-s001.zip › Supplementary material.xlsx]

## Sheet: Table S1
Table S1. Analysis of variance (ANOVA) for the content of aroma substances in oak with different intensities of toastinga (μg/g)
Compound	p value	A					p value	B					p value	C
		CK	L	M	H			CK	L	M	H			CK	L	M	H
Furfurans
Furfural	***	--	671.71 bb	944.53 a	1126.72 a		***	4.77 c	1491.73 b	2574.50 a	2488.59 a		***	37.19 c	2751.80 b	3226.55 a	2809.28 b
Acetylfuran	*	--	--	1.80 a	0.66 ab		***	--	0.03 c	5.89 a	4.33 b		***	--	3.23 c	8.44 a	5.45 b
5-MethyIfurfural	***	--	95.77 b	200.25 a	167.12 a		***	--	191.53 b	156.64 b	400.21 a		***	--	365.44 b	523.36 a	308.50 b
2-Furfurylalcohol	**	15.70 b	65.07 a	73.42 a	68.59 a		***	10.45 d	31.08 b	21.09 c	38.80 a		***	8.24 c	23.96 a	24.26 a	19.51 b
Maltol	***	--	30.41 c	75.01 b	109.86 a		***	--	30.42 c	157.78 a	69.36 b		***	--	46.64 b	84.72 a	91.00 a
5-Hydroxymethylfurfural	***	--	433.14 a	540.72 a	513.55 a		***	16.46 d	1012.24 b	693.73 c	1603.18 a		***	28.44 c	1841.78 a	1825.51 a	1399.59 b
Whisky lactones
trans-Whisky lactones	=	--	4.37	1.57	4.34		=	18.33	13.77	16.48	17.46		=	22.15	57.12	45.8	40.61
cis-Whisky lactones	*	55.63 b	117.55 a	79.92 b	112.36 a		***	215.82 b	198.14 b	279.61 a	280.38 a		=	205.22	179.37	113.49	129.65
Phenolic aldehydes
Methyl vanillate	***	--	1.73 c	2.70 b	3.54 a		***	--	2.08 b	4.88 a	2.48 b		***	--	2.33 b	3.12 b	5.41 a
Coniferaldehyde	***	79.96 d	1080.03 c	1399.38 b	2450.11 a		***	98.31 d	1335.05 b	678.80 c	1948.33 a		***	141.08 c	1761.88 b	2992.71 a	3011.84 a
Vanillin	***	35.39 d	96.95 c	125.43 b	188.55 a		***	31.78 d	99.74 c	189.53 a	124.68 b		***	48.43 d	127.76 c	229.11 b	300.40 a
Acetovanilone	***	9.18 d	15.85 c	21.03 b	26.51 a		***	5.71 d	12.41 c	37.99 a	18.14 b		***	6.96 c	15.87 c	30.03 b	61.63 a
Syringaldehyde	***	69.85 d	383.21 c	503.69 b	825.14 a		***	76.89 c	535.54 b	1214.44 a	660.85 b		***	88.78 d	534.47 c	1078.56 b	1336.55 a
Acetosyringone	***	8.29 c	33.92 c	55.63 b	76.15 a		***	5.39 c	34.75 c	170.15 a	62.40 b		***	7.31 b	41.34 b	95.30 b	223.98 a
Volatile phenols
4-Allylsyringol	***	0.63 c	17.12 b	23.10 a	25.30 a		***	1.71 c	23.73 b	30.47 a	28.62 a		***	3.34 b	21.75 a	25.40 a	25.05 a
trans-4-Propenylsyringol	***	6.77 c	73.79 b	115.95 a	103.14 a		***	27.87 c	167.80 a	124.38 b	185.20 a		***	44.89 b	139.10 a	152.07 a	144.76 a
4-Vinylguaiacol	***	2.86 b	8.23 a	8.21 a	7.29 a		***	6.31 b	9.56 a	3.99 c	9.04 a		***	13.39 a	10.12 b	8.05 c	8.76 c
o-Cresol	***	--	0.34 b	1.99 a	2.19 a		***	--	--	2.78 a	0.55 b		**	--	0.32 b	0.36 b	1.11 a
p-Cresol	***	--	--	1.69 a	1.98 a		***	--	--	2.50 a	0.21 b		=	--	--	0.28	0.43
m-Cresol	***	1.75 a	0.19 c	0.84 b	0.90 b		***	--	--	1.21 a	0.24 b		=	--	0.14	0.17	0.27
Guaiacol	***	0.28 b	4.24 b	10.74 a	11.68 a		***	0.04 c	2.49 c	26.80 a	7.19 b		***	1.25 b	6.13 b	8.89 b	14.49 a
4-Methylguaiacol	***	--	4.22 b	7.37 a	8.86 a		***	0.92 c	3.67 c	18.67 a	7.73 b		***	2.54 b	6.89 b	8.94 b	14.72 a
Phenol	***	0.39 c	1.59 b	2.45 a	2.44 a		***	--	0.44 c	3.21 a	1.09 b		***	0.02 b	0.90 b	1.33 b	2.36 a
4-Ethylguaiacol	***	0.35 b	2.17 b	5.06 a	3.87 a		***	--	0.89 b	9.99 a	3.39 b		**	0.16 b	2.26 b	2.43 b	7.32 a
4-Propylguaiacol	***	2.86 b	8.69 a	9.91 a	9.55 a		***	2.14 d	10.87 c	13.57 b	15.54 a		***	3.49 b	18.58 a	18.77 a	17.01 a
Eugenol	**	12.85 ab	14.90 a	13.36 ab	11.88 b		***	15.53 a	16.64 a	6.76 b	15.41 a		***	19.91 a	13.92 b	11.44 c	11.26 c
Isoeugenol	***	59.63 c	189.59 b	230.37 a	213.27 ab		***	166.31 c	247.48 a	98.22 d	220.11 b		***	368.42 a	250.38 b	186.66 c	188.54 c
Syringol	***	1.01 b	24.12 b	65.85 a	73.85 a		***	0.59 b	18.15 b	211.67 a	57.40 b		**	7.01 b	38.47 b	56.20 b	105.08 a
a A, China Sample; B, American Sample; C, French sample; CK, untoasted; L, light toasting; M, medium toasting; H, heavy toasting; ***,0.1% significance level; **, 1% significance; *, 5% significance level; =, no significant difference; --, absence of listed compounds; b different letters in the same row refer to statistical difference (p<0.05, Duncan’s test).

## Sheet: Table S2
Table S2. Analysis of variance (ANOVA) for the content of aroma substances in oak with different levels of charringa (μg/g)
Compound	p value	A						p value	B						p value	C
		0	1	2	3	4			0	1	2	3	4			0	1	2	3	4
Furfurans
Furfural	**	592.63 cb	777.29 bc	1094.76 ab	712.69 bc	1196.68 a		=	1572.88	2444.41	2160.48	2257.14	1967.09		=	2541.89	2643.43	2529.16	3308.16	2788.5
Acetylfuran	**	0.57 b	0.35 b	2.72 a	--	0.27 b		=	2.13	3.72	5.17	2.72	2.65		=	5.43	3.6	4.7	6.27	6.73
5-MethyIfurfural	**	81.00 b	159.37 b	244.36 a	108.21 b	151.97 b		*	173.11 b	256.21 ab	344.89 a	216.14 b	199.24 b		=	390.53	346.46	417.7	431.84	278.8
2-Furfurylalcohol	***	39.49 c	77.00 ab	73.63 ab	89.95 a	57.11 bc		***	19.32 c	28.51 b	38.10 a	35.21 ab	27.51 b		*	19.42 b	18.33 b	22.41 ab	26.00 a	22.98 ab
Maltol	=	46.21	75.16	86.69	64.47	70.87		=	61.36	82.17	87.56	67.81	109.92		***	51.03 bc	42.30 c	57.18 bc	71.51 b	131.58 a
5-Hydroxymethylfurfural	***	249.02 d	411.12 c	598.14 ab	468.35 bc	669.37 a		**	621.70 b	1096.77 a	1315.60 a	1136.48 a	1142.93 a		=	1463.61	1542.99	1786.59	1850.85	1322.38
Whisky lactones
trans-Whisky lactones	**	0.55 b	7.68 a	7.52 a	--	1.22 b		***	22.07 b	30.93 a	8.97 c	6.15 c	10.17 c		*	53.88 a	58.77 a	55.63 a	23.98 b	36.38 ab
cis-Whisky lactones	***	72.61 c	145.56 a	132.40 ab	50.47 c	109.69 b		**	289.51 a	289.72 a	218.64 b	221.42 b	219.71 b		**	223.57 a	113.59 b	111.93 b	109.79 b	139.16 b
Phenolic aldehydes
Methyl vanillate	=	1.98	2.98	2.57	2.54	2.55		=	2.37	2.92	2.88	2.81	3.95		***	2.13 b	2.50 b	3.14 b	3.45 b	6.19 a
Coniferaldehyde	=	1162.71	1883.11	1756.35	1361.99	1690.8		*	1321.77 ab	1806.97 a	941.06 b	1160.75 b	965.26 b		**	2488.09 ab	3337.03 a	2707.49 ab	2167.30 bc	1461.80 c
Vanillin	=	103.31	151.49	132.27	131.33	143.84		=	130.58	156.98	119.02	122.41	127.99		=	169.59	212.35	231.59	210.24	231.29
Acetovanilone	*	15.62 b	21.35 a	21.07 a	21.24 a	24.24 a		=	17.61	22.16	21.47	19.19	29.84		***	21.51 b	21.60 b	31.98 b	33.09 b	66.17 a
Syringaldehyde	*	367.88 b	572.30 a	574.61 a	599.07 a	640.19 a		=	669.71	971.23	701.68	749.22	728.59		*	700.29 b	835.29 ab	1066.44 a	951.33 ab	1158.78 a
Acetosyringone	*	33.70 b	52.41 ab	57.10 ab	57.33 ab	67.16 a		=	56.23	87.44	84.61	75.59	124.67		***	58.96 b	50.30 b	102.74 b	106.14 b	265.67 a
Volatile phenols
4-Allylsyringol	***	9.49 c	18.81 b	24.01 ab	25.31 ab	28.63 a		***	15.75 b	29.47 a	26.59 a	32.93 a	28.62 a		***	18.67 b	17.79 b	22.96 ab	28.36 a	27.44 a
trans-4-Propenylsyringol	***	38.04 c	92.28 b	105.3 ab	115.37 ab	126.7 a		***	91.67 c	164.10 b	149.35 b	208.44 a	160.79 b		*	126.34 b	127.62 b	150.72 ab	169.50 a	125.22 b
4-Vinylguaiacol	***	5.54 b	7.89 a	8.21 a	9.15 a	7.88 a		=	7.18	8.83	6.63	7.99	6.73		***	10.88 a	10.08 ab	9.09 b	9.15 b	6.53 c
o-Cresol	=	1.01	1.11	1.49	1.64	1.94		=	0.67	0.92	1.15	0.92	1.65		***	--	--	0.48 b	0.49 b	2.01 a
p-Cresol	=	0.98	1.01	1.22	1.48	1.09		=	0.59	0.84	0.66	0.75	1.47		***	--	--	--	--	1.17 a
m-Cresol	=	0.95	0.64	0.64	0.71	0.54		=	0.25	0.39	0.6	0.38	0.71		***	--	--	--	--	0.97 a
Guaiacol	=	5.07	9.03	10.25	8.45	10.03		=	7.64	10.81	10.92	9.08	19.84		***	5.64 c	3.86 c	6.33 c	10.19 b	21.70 a
4-Methylguaiacol	**	3.65 b	6.67 a	7.31 a	6.68 a	8.56 a		*	6.89 b	8.51 b	9.13 b	7.76 b	15.84 a		***	7.02 b	5.94 b	7.27 b	10.10 b	19.10 a
Phenol	***	1.01 b	2.14 a	2.52 a	2.36 a	2.56 a		=	0.93	1.58	1.63	1.22	2.22		***	0.76 c	0.57 c	1.01 bc	1.58 b	3.50 a
4-Ethylguaiacol	**	1.72 b	3.86 a	3.8 a	3.68 a	4.98 a		**	1.95 b	2.74 b	4.46 b	3.25 b	10.73 a		***	1.52 b	0.61 b	1.90 b	3.62 b	11.92 a
4-Propylguaiacol	***	5.85 c	9.23 b	9.82 b	8.85 b	12.16 a		***	8.81 b	14.43 a	12.32 a	14.67 a	14.19 a		***	15.39 bc	13.84 c	15.37 bc	22.76 a	19.26 ab
Eugenol	=	12.11	13.78	13.15	13.71	14.39		=	14.4	14.94	11.59	13.19	10.94		***	15.33 a	13.89 ab	11.68 c	12.70 bc	8.96 d
Isoeugenol	***	123.59 c	197.57 b	218.1 ab	254.29 a	240.51 a		=	175.71	215.43	173.17	206.74	168.84		***	272.00 a	235.08 ab	207.01 b	219.11 b	141.57 c
Syringol	=	31.25	53.8	62.4	53.41	62.09		*	48.49 b	83.58 b	86.90 b	71.80 b	171.97 a		***	33.68 bc	19.34 c	40.47 bc	64.91 b	165.62 a
a A, China Sample; B, American Sample; C, French sample; 0,1,2,3,4, different degrees of charring; ***,0.1% significance level; **, 1% significance; *, 5% significance level; =, no significant difference; --, absence of listed compounds; b different letters in the same row refer to statistical difference (p<0.05, Duncan’s test).

## Sheet: Table S3
Table S3. Two-way analysis of variance (ANOVA) for the content of aroma substances in oak with different degrees of toasting and charringa (μg/g)
Compound	p value	CK	L					M					H
			L*0	L*1	L*2	L*3	L*4	M*0	M*1	M*2	M*3	M*4	H*0	H*1	H*2	H*3	H*4
A
Furfurans
Furfural	***	--	545.42 ghib	319.45 j	518.55 hij	636.15 gh	1339.00 bc	346.02 ij	735.02 fg	1920.44 a	513.13 hij	1208.02 cd	1479.08 b	1277.40 bc	845.28 ef	988.79 e	1043.03 de
Acetylfuran	***	--	--	--	--	--	--	--	--	8.17 a	--	0.81 c	2.28 b	1.04 c	--	--	--
5-MethyIfurfural	***	--	63.53 gh	59.65 hi	97.14 fgh	80.63 gh	177.92 bcde	57.43 hi	185.06 bcd	474.1 a	127.68 defg	156.97 cdef	203.03 bc	233.40 b	161.83 cdef	116.32 efgh	121.02 defgh
2-Furfurylalcohol	***	15.70 g	58.5 cde	75.9 bcd	65.59 cde	75.42 bcd	49.91 de	21.45 fg	111.61 a	64.73 cde	111.87 a	57.42 cde	62.32 cde	43.49 ef	90.57 ab	82.55 bc	64.01 cde
Maltol	***	--	10.71 gh	18.98 fg	33.06 f	29.83 f	59.46 e	21.74 fg	103.44 c	131.26 b	52.28 e	66.31 e	152.37 a	103.07 c	95.75 cd	111.30 c	86.83 d
5-Hydroxymethylfurfural	***	--	378.03 ghi	170.19 j	319.5 hi	475.57 defg	822.41 b	270.71 i	405.63 fgh	944.03 a	420.21 efgh	663.02 c	347.32 hi	657.55 c	530.90 d	509.27 def	522.69 de
Whisky lactones
trans-Whisky lactones	***	--	1.85 bc	20.02 a	--	--	--	0.35 c	--	3.85 b	--	3.66 b	--	3.02 b	18.7 a	--	--
cis-Whisky lactones	***	55.63 fg	111.56 cd	142.90 bc	136.99 bc	48.10 g	148.18 b	62.80 efg	94.94 de	88.45 def	55.48 fg	97.94 de	60.43 efg	198.83 a	171.77 ab	47.83 g	82.94 defg
Phenolic aldehydes
Methyl vanillate	***	--	1.32 g	1.63 fg	1.74 efg	1.79 efg	2.19 ef	1.71 efg	4.11 b	2.93 cd	2.34 de	2.38 de	4.87 a	3.21 c	3.05 c	3.49 c	3.07 c
Coniferaldehyde	***	79.96 h	849.37 g	1060.86 fg	860.22 g	1044.37 fg	1585.32 def	1308.66 efg	1384.17 efg	1608.18 def	1184.47 fg	1511.41 def	2412.84 bc	3204.31 a	2800.64 ab	1857.12 de	1975.67 cd
Vanillin	***	35.39 h	79.73 g	83.15 g	90.00 fg	104.18 ef	127.68 d	93.66 fg	136.39 d	138.13 d	120.55 de	138.42 d	204.47 b	234.94 a	168.66 c	169.25 c	165.41 c
Acetovanilone	***	9.18 g	10.61 g	12.53 fg	16.32 ef	17.68 de	22.10 bcd	11.61 g	25.67 b	23.63 bc	19.99 cde	24.27 bc	31.08 a	25.85 b	23.26 bc	26.05 b	26.34 b
Syringaldehyde	***	69.85 j	180.04 ij	318.72 h	372.58 gh	447.71 fg	597.00 de	190.49 i	552.94 def	597.20 de	528.59 ef	649.19 cde	1031.14 a	845.23 b	754.01 bc	820.92 b	674.37 cd
Acetosyringone	***	8.29 g	10.60 g	23.76 fg	36.08 ef	38.29 def	60.88 bcd	12.39 g	75.29 bc	70.05 bc	50.85 cde	69.55 bc	103.50 a	58.17 bcde	65.15 bc	82.86 ab	71.04 bc
Volatile phenols
4-Allylsyringol	***	0.63 e	3.98 e	13.67 d	19.14 c	19.80 c	29.00 ab	3.35 e	26.84 ab	26.08 b	27.07 ab	32.17 a	29.98 ab	15.92 cd	26.82 ab	29.05 ab	24.73 b
trans-4-Propenylsyringol	***	6.77 i	15.59 hi	53.24 g	73.75 f	87.25 ef	139.11 ab	29.69 h	139.95 ab	124.83 bc	138.94 ab	146.34 a	100.10 de	83.65 ef	117.34 cd	119.92 bc	94.66 e
4-Vinylguaiacol	***	2.86 f	5.47 e	9.01 ab	8.61 abc	9.91a	8.17 bc	7.91 bc	7.35 cd	6.38 de	9.90 a	9.53 a	5.94 e	7.29 cd	9.66 a	7.65 cd	5.93 e
o-Cresol	***	--	--	--	--	--	1.71 e	--	3.32 b	2.32 c	2.01 cde	2.26 cd	4.05 a	--	2.14 cde	2.92 b	1.83 de
p-Cresol	***	--	--	--	--	--	--	--	3.04 b	1.94 c	1.68 c	1.79 c	3.93 a	--	1.71 c	2.76 b	1.49 c
m-Cresol	***	1.75 b	--	0.93 cde	--	--	--	--	1.00 cd	1.14 c	1.12 c	0.93 cde	2.04 a	--	0.76 de	1.00 cd	0.68 e
Guaiacol	***	0.28 gh	--	3.68 fgh	5.80 ef	3.89 fg	7.83 de	2.46 fgh	15.32 ab	15.6 ab	9.04 cde	11.27 cd	17.55 a	8.09 de	9.36 cde	12.42 bc	11 cd
4-Methylguaiacol	***	--	0.80 hi	2.92 gh	5.12 ef	4.86 fg	7.40 cd	2.39 h	9.86 ab	8.93 bc	6.27 def	9.39 abc	11.40 a	7.24 cde	7.87 bcd	8.91 bc	8.89 bc
Phenol	***	0.39 e	0.29 e	1.43 d	1.89 bcd	1.81 cd	2.53 abc	0.63 e	2.69 abc	3.41 a	2.73 ab	2.78 ab	2.72 ab	2.29 bc	2.26 bcd	2.54 abc	2.37 bc
4-Ethylguaiacol	***	0.35 hi	--	1.63 ghi	3.31 cdefg	2.11 fghi	3.78 cdefg	1.44 ghi	7.34 a	5.28 abc	4.71 bcde	6.53 ab	5.08 bcd	2.63 efgh	2.82 defg	4.21 bcdef	4.62 bcde
4-Propylguaiacol	***	2.86 h	5.71 g	6.56 g	8.14 e	9.67 d	13.36 a	6.87 fg	9.78 d	12.51 ab	8.21 e	12.16 bc	7.96 ef	11.34 bc	8.82 de	8.66 de	10.97 c
Eugenol	***	12.85 bc	11.28 cd	16.82 a	14.70 ab	14.85 ab	16.87 a	13.05 bc	13.04 bc	10.15 d	15.47 a	15.08 ab	11.25 cd	11.49 cd	14.61 ab	10.82 cd	11.22 cd
Isoeugenol	***	59.63 h	76.69 h	174.63 fg	210.25 de	244.15 cd	242.24 cd	146.71 g	240.73 cd	176.94 fg	302.99 a	284.46 ab	211.32 de	177.37 fg	267.11 bc	215.72 de	194.83 ef
Syringol	***	1.01 h	0.98 h	15.62 fgh	30.89 efgh	25.15 efgh	47.95 def	5.52 gh	107.46 a	96.91 ab	47.95 def	71.39 bcd	117.50 a	38.31 defg	59.41 cde	87.12 abc	66.93 bcd
B
Furfurans
Furfural	***	4.77 g	1430.84 f	1502.49 f	1361.40 f	1349.31 f	1814.62 e	2315.88 d	2706.75 bc	2210.26 d	2375.67 d	2834.39 abc	2540.03 cd	3123.99 a	2909.77 ab	3046.44 a	1252.25 f
Acetylfuran	***	--	--	--	--	--	0.16 g	3.41 e	4.29 d	10.22 a	1.03 f	2.72 e	5.11 cd	6.87 b	5.28 c	7.13 b	5.06 cd
5-MethyIfurfural	***	--	203.22 d	173.16 de	169.18 de	145.91 e	266.17 c	352.29 b	395.70 b	677.70 a	296.46 c	278.88 c	136.92 e	199.79 d	187.79 de	206.06 d	52.65 f
2-Furfurylalcohol	***	10.45 g	23.57 ef	23.15 ef	37.93 bc	36.16 bc	34.59 bcd	28.91 de	40.03 b	52.77 a	37.66 bc	34.62 bcd	14.36 g	22.35 f	23.60 ef	31.8 cd	13.33 g
Maltol	***	--	25.03 g	23.77 g	33.25 g	32.03 g	38.02 g	65.20 f	72.10 f	104.45 e	39.52 g	65.55 f	155.20 b	150.64 bc	124.99 d	131.88 cd	226.18 a
5-Hydroxymethylfurfural	***	16.46 i	807.92 fg	1042.72 de	1002.81 e	944.98 ef	1262.75 c	1189.25 cd	1602.68 b	2166.88 a	1523.62 b	1533.44 b	473.16 h	644.92 g	777.11 fg	940.85 ef	632.61 gh
Whisky lactones
trans-Whisky lactones	***	18.33 de	14.78 ef	32.17 b	5.38 gh	4.28 gh	12.26 f	26.59 c	40.13 a	1.38 h	6.24 g	12.96 f	28.58 bc	20.48 d	20.16 d	7.93 g	5.28 gh
cis-Whisky lactones	***	215.82 e	243.41 de	264.3 cd	168.08 f	147.13 f	167.78 f	312.53 b	366.52 a	229.35 de	236.33 de	257.21 cd	386.28 a	238.33 de	258.5 cd	280.80 bc	234.15 de
Phenolic aldehydes
Methyl vanillate	***	--	1.70 h	1.82 gh	2.48 efg	2.07 fgh	2.33 efgh	2.43 efg	2.24 efgh	2.28 efgh	2.78 e	2.68 ef	5.37 b	4.71 c	3.88 d	3.58 d	6.85 a
Coniferaldehyde	***	98.31 h	1474.17 b	1660.78 b	1232.57 c	1101.37 cde	1206.36 cd	2784.61 a	2778.47 a	984.84 de	1643.74 b	1549.99 b	930.00 ef	981.67 de	605.77 g	737.12 fg	139.43 h
Vanillin	***	31.77 j	87.09 i	103.16 h	101.76 h	100.08 hi	106.62 gh	135.11 de	141.39 cde	100.80 hi	117.59 fg	128.52 ef	268.34 a	226.39 b	154.51 c	149.58 cd	148.83 cd
Acetovanilone	***	5.71 i	8.75 hi	11.03 gh	13.77 fg	14.30 fg	14.18 fg	17.10 ef	18.38 de	19.31 de	14.29 fg	21.64 d	38.89 b	37.06 b	31.32 c	28.99 c	53.71 a
Syringaldehyde	***	76.89 j	320.79 i	530.57 gh	608.77 fgh	582.66 fgh	634.92 fg	579.37 fgh	799.71 d	507.23 h	671.43 ef	746.51 de	1701.80 a	1583.42 b	989.04 c	993.57 c	804.35 d
Acetosyringone	***	5.39 h	13.17 h	25.35 gh	42.27 g	45.83 fg	47.11 fg	46.68 fg	66.07 ef	69.31 e	46.27 fg	83.66 e	159.67 bc	170.91 b	142.24 cd	134.66 d	243.25 a
Volatile phenols
4-Allylsyringol	***	1.71 i	12.82 h	19.30 g	29.13 de	26.98 ef	30.44 cde	17.89 g	31.61 bcd	24.32 f	33.98 abc	35.32 ab	30.59 cde	37.50 a	26.31 ef	37.84 a	20.09 g
trans-4-Propenylsyringol	***	27.87 j	95.10 hi	139.51 efg	210.7 b	189.69 bcd	203.98 bc	119.06 fgh	197.12 bc	128.22 fgh	263.75 a	217.81 b	124.66 fgh	155.67 def	109.13 gh	171.87 cde	60.58 ij
4-Vinylguaiacol	***	6.3 d	9.27 bc	10.43 a	10.02 ab	9.29 bc	8.77 c	8.46 c	10.97 a	6.24 d	10.42 a	9.13 bc	4.68 e	5.10 e	3.63 f	4.24 ef	2.29 g
o-Cresol	***	--	--	--	--	--	--	--	--	1.29 d	--	1.44 d	2.66 b	2.77 b	2.17 c	2.76 b	3.51 a
p-Cresol	***	--	--	--	--	--	--	--	--	--	--	1.03 e	2.35 bc	2.52 b	1.98 d	2.25 c	3.37 a
m-Cresol	***	--	--	--	--	--	--	--	--	0.57 d	--	0.64 d	1.02 c	1.18 b	1.22 b	1.15 bc	1.49 a
Guaiacol	***	0.04 i	1.31 hi	1.38 hi	2.86 ghi	3.15 fghi	3.76 fgh	5.90 fg	6.51 ef	9.63 de	3.99 fgh	9.93 d	23.30 bc	24.53 b	20.26 c	20.10 c	45.84 a
4-Methylguaiacol	***	0.92 i	2.23 hi	2.92 hi	4.00 h	4.62 gh	4.58 gh	7.57 def	6.88 efg	9.40 de	5.07 fgh	9.72 d	16.83 b	15.73 bc	13.98 c	13.58 c	33.23 a
Phenol	***	--	0.18 gh	0.25 fgh	0.54 efg	0.61 ef	0.60 ef	0.71 e	1.22 d	1.55 d	0.52 efg	1.44 d	2.83 c	3.26 b	2.81 c	2.54 c	4.62 a
4-Ethylguaiacol	***	--	--	0.34 d	1.14 d	1.35 d	1.61 d	2.75 cd	2.01 d	5.60 b	1.43 d	5.15 bc	5.07 bc	5.87 b	6.63 b	6.98 b	25.42 a
4-Propylguaiacol	***	2.14 i	7.68 h	10.52 g	11.86 fg	11.79 fg	12.51 efg	13.66 def	18.31 a	12.29 efg	15.76 bcd	17.7 ab	11.75 fg	14.47 cde	12.81 efg	16.46 abc	12.37 efg
Eugenol	***	15.53 bcd	19.95 a	18.75 a	16.45 bc	14.39 de	13.66 ef	14.86 cde	18.50 a	12.48 f	16.78 b	14.44 de	7.28 gh	7.58 g	5.84 hi	8.40 g	4.70 i
Isoeugenol	***	166.31 e	242.35 bcd	270.98 a	267.94 ab	234.79 cd	221.34 d	191.08 e	262.23 ab	168.49 e	259.13 abc	219.62 d	103.10 fg	113.06 f	83.09 gh	126.30 f	65.55 h
Syringol	***	0.59 g	5.89 g	9.10 fg	21.04 efg	24.55 efg	30.19 efg	40.37 ef	54.20 de	82.17 d	27.84 efg	82.40 d	147.10 c	187.42 b	157.48 bc	163.02 bc	403.34 a
C
Furfurans
Furfural	***	37.18 j	2510.89 fgh	2175.22 h	2561.25 fg	2968.41 de	3543.23 b	4207.19 a	3007.91 de	2352.63 gh	3484.25 b	3080.76 cd	3412.30 bc	2747.16 def	2673.59 efg	3471.84 b	1741.51 i
Acetylfuran	***	--	3.50 e	0.37 f	2.95 e	3.39 e	5.94 d	13.85 a	7.33 cd	3.76 e	8.98 b	8.30 bc	4.36 e	3.10 e	7.38 cd	6.44 d	5.95 d
5-MethyIfurfural	***	--	433.69 cd	257.65 g	435.86 cd	377.60 de	322.42 efg	823.99 a	497.85 bc	367.74 def	551.27 b	375.97 de	304.44 fg	283.87 g	449.50 c	366.65 def	138.02 h
2-Furfurylalcohol	***	8.24 i	20.10 efg	17.50 fg	21.91 de	28.59 ab	31.68 a	29.57 a	20.50 def	21.45 de	25.88 bc	23.89 cd	19.76 efg	17.00 g	23.88 cd	23.54 cd	13.37 h
Maltol	***	--	36.38 fg	29.42 g	36.28 fg	44.88 fg	86.25 cd	98.38 c	55.38 ef	52.06 ef	87.03 cd	130.74 b	69.36 de	42.09 fg	83.19 cd	82.62 cd	177.74 a
5-Hydroxymethylfurfural	***	28.44 g	1937.48 c	1566.36 de	2121.39 bc	1951.72 c	1631.94 de	2376.16 a	1578.38 de	1556.49 de	2195.29 ab	1421.23 e	1512.37 de	1484.24 de	1681.88 d	1405.53 e	913.96 f
Whisky lactones
trans-Whisky lactones	***	22.15 fg	125.98 a	72.85 c	40.95 d	24.79 efg	21.03 fg	40.97 d	32.02 def	38.3 de	40.74 d	77.00 bc	26.43 def	71.45 c	87.66 b	6.42 h	11.11 gh
cis-Whisky lactones	***	205.22 b	385.21 a	110.72 cde	45.70 e	157.52 bcd	197.68 bc	110.08 cde	75.86 de	147.72 bcd	124.42 bcde	109.35 cde	193.77 bc	154.20 bcd	142.38 bcd	47.44 e	110.47 cde
Phenolic aldehydes
Methyl vanillate	***	--	1.92 e	2.17 de	2.15 de	2.61 de	2.81 d	2.55 de	2.55 de	2.84 d	2.62 de	5.05 b	4.04 c	2.78 d	4.42 bc	5.11 b	10.71 a
Coniferaldehyde	***	141.08 g	2061.54 de	2015.76 de	1605.71 e	2038.03 de	1088.33 f	3309.53 b	3509.46 b	3786.24 b	2004.03 de	2354.29 cd	4440.20 a	4485.87 a	2730.51 c	2459.85 cd	942.77 f
Vanillin	***	48.42 i	108.38 h	123.46 gh	123.90 gh	146.50 fg	136.57 fgh	197.29 e	230.88 d	268.07 c	164.84 f	284.46 bc	324.26 a	282.72 bc	302.80 ab	319.39 a	272.83 bc
Acetovanilone	***	6.96 h	10.32 gh	12.08 gh	14.12 fgh	17.58 efg	25.24 de	20.45 ef	23.94 de	29.83 d	22.95 de	52.97 bc	48.32 c	28.76 d	51.97 bc	58.76 b	120.31 a
Syringaldehyde	***	88.78 h	381.63 g	484.24 fg	525.35 fg	638.91 f	642.20 f	943.05 de	916.98 e	1229.82 bc	835.85 e	1467.10 a	1387.72 ab	1104.64 cd	1444.14 a	1379.21 ab	1367.05 ab
Acetosyringone	***	7.31 i	16.06 hi	24.27 ghi	34.33 fghi	46.78 efgh	85.26 d	53.94 defg	57.24 defg	86.12 d	73.65 de	205.56 b	158.53 c	69.39 def	187.78 bc	198.00 b	506.19 a
Volatile phenols
4-Allylsyringol	***	3.34 h	14.95 g	19.47 def	19.52 def	26.39 bc	28.41 ab	27.00 ab	15.89 fg	22.08 de	30.65 ab	31.40 a	29.40 ab	18.02 efg	27.27 ab	28.03 ab	22.51 cd
trans-4-Propenylsyringol	***	44.89 h	112.45 f	141.49 cde	127.00 ef	172.56 ab	142.02 cde	158.04 bcd	110.35 f	159.07 bc	179.59 ab	153.28 bcde	189.99 a	131.01 def	166.08 abc	156.34 bcd	80.35 g
4-Vinylguaiacol	***	13.39 a	10.47 cde	12.41 ab	9.39 efg	11.38 bc	6.95 i	8.52 gh	7.69 hi	9.14 fg	7.73 hi	7.18 i	11.12 cd	10.14 def	8.74 gh	8.35 gh	5.45 j
o-Cresol	***	--	--	--	--	--	1.60 c	--	--	--	--	1.81 b	--	--	1.44 c	1.46 c	2.62 a
p-Cresol	***	--	--	--	--	--	--	--	--	--	--	1.39 b	--	--	--	--	2.13 a
m-Cresol	***	--	--	--	--	--	0.71 c	--	--	--	--	0.87 b	--	--	--	--	1.32 a
Guaiacol	***	1.25 h	2.49 gh	2.82 gh	3.92 fg	5.66 f	15.78 bc	7.92 e	4.47 fg	4.57 fg	10.44 d	17.04 b	10.90 d	4.29 fg	10.51 d	14.47 c	32.29 a
4-Methylguaiacol	***	2.54 g	4.09 fg	4.80 ef	5.29 ef	6.94 de	13.32 b	8.90 cd	6.29 ef	6.50 e	10.10 c	12.9 b	12.55 b	6.72 de	10.01 c	13.25 b	31.08 a
Phenol	***	0.02 h	0.29 gh	0.35 gh	0.66 fg	0.92 ef	2.29 b	1.15 de	0.69 efg	0.68 efg	1.54 cd	2.61 b	1.56 cd	0.68 efg	1.68 c	2.29 b	5.59 a
4-Ethylguaiacol	***	0.16 e	0.27 e	0.42 e	1.08 e	1.84 e	7.7 b	1.22 e	0.70 e	0.95 e	3.33 d	5.95 c	4.42 cd	0.70 e	3.67 d	5.68 c	22.10 a
4-Propylguaiacol	***	3.49 g	12.74 f	15.33 de	17.523 cd	22.90 b	24.39 ab	22.81 b	12.63 f	12.68 f	26.34 a	19.37 c	22.51 b	13.55 ef	15.91 de	19.05 c	14.01 ef
Eugenol	***	19.91 a	14.11 c	17.52 b	13.78 cd	13.97 c	10.19 h	12.88 cdef	10.91 gh	11.43 fgh	11.95 efg	10.02 h	14.41 c	13.25 cde	9.81 h	12.18 defg	6.67 i
Isoeugenol	***	368.42 a	260.61 c	321.91 b	220.39 d	279.95 c	169.06 f	197.42 def	165.18 f	211.39 de	193.54 def	165.77 f	261.54 c	218.16 d	189.25 def	183.83 ef	89.88 g
Syringol	***	7.01 g	12.70 fg	14.66 fg	23.07 efg	34.48 ef	107.45 bc	41.73 e	22.33 efg	25.64 efg	70.80 d	120.48 b	73.30 d	21.02 efg	72.69 d	89.45 cd	268.94 a
a A, China Sample; B, American Sample; C, French sample; CK, untoasted; L, light toasting; M, medium toasting; H, heavy toasting; 0,1,2,3,4, different degrees of charring; ***,0.1% significance level; **, 1% significance; *, 5% significance level; =, no significant difference; --, absence of listed compounds; b different letters in the same row refer to statistical difference (p<0.05, Duncan’s te…
